# Supplementary material for: Machine Boss: rapid prototyping of bioinformatic automata
Source: Bioinformatics. 2020 Jul 19;37(1):29–35. doi: 10.1093/bioinformatics/btaa633 (PMC8034524; doi:10.1093/bioinformatics/btaa633)
Supplement: btaa633_Supplementary_Data [file btaa633_supplementary_data.zip]

Archive with 2 entries (2 files):
- models.tar.gz
- supplement.pdf
